# Supplementary material for: (1R,2S,3R,5S)-5-(1H-Benzimidazol-2-yl)cyclo­hexane-1,2,3,5-tetraol mono­hydrate
Source: Acta Crystallogr Sect E Struct Rep Online. 2009 Sep 26;65(Pt 10):o2547. doi: 10.1107/S1600536809037957 (PMC2970496; doi:10.1107/S1600536809037957)
Supplement: Supplementary file 2 [file e-65-o2547-Isup2.hkl]

# 
# h,k,l, Fc-squared, Fo-squared, sigma(Fo-squared) and status flag 
# 
data_I
_shelx_title ' cy in P2(1)2(1)2(1)' 
_shelx_refln_list_code          4 
_shelx_F_calc_maximum      133.51 
_exptl_crystal_F_000       600.00 
_reflns_d_resolution_high  0.7700 
 
loop_ 
 _symmetry_equiv_pos_as_xyz 
 'x, y, z' 
 '-x+1/2, -y, z+1/2' 
 '-x, y+1/2, -z+1/2' 
 'x+1/2, -y+1/2, -z' 
 
_cell_length_a     8.9684 
_cell_length_b     9.4809 
_cell_length_c    15.2775 
_cell_angle_alpha  90.000 
_cell_angle_beta   90.000 
_cell_angle_gamma  90.000 
 
_shelx_F_squared_multiplier     1.000 
 
loop_ 
 _refln_index_h 
 _refln_index_k 
 _refln_index_l 
 _refln_F_squared_calc 
 _refln_F_squared_meas 
 _refln_F_squared_sigma 
 _refln_observed_status 
   2   0   0     7109.89     6042.65     58.99 o 
   4   0   0        4.49        5.16      1.53 o 
   6   0   0      269.33      246.55      4.01 o 
   8   0   0      198.54      188.33      6.22 o 
  10   0   0        3.61        6.24      2.35 o 
   1   1   0     1689.36     1496.33     16.36 o 
   2   1   0     1531.67     1491.75     10.92 o 
   3   1   0      665.74      689.67      5.59 o 
   4   1   0      364.62      403.61      3.22 o 
   5   1   0      185.13      199.03      3.21 o 
   6   1   0       20.34       15.38      1.14 o 
   7   1   0      229.05      230.93      4.23 o 
   8   1   0      105.02      108.04      3.59 o 
   9   1   0       31.98       28.28      2.53 o 
  10   1   0        0.01        0.90      2.00 o 
  11   1   0        5.54        2.64      1.65 o 
   0   2   0     1899.31     1818.64     15.20 o 
   1   2   0     4275.99     3949.48     21.38 o 
   2   2   0       62.08       66.32      0.96 o 
   3   2   0      400.38      404.74      4.18 o 
   4   2   0      301.00      309.83      4.53 o 
   5   2   0     1189.83     1263.13     14.73 o 
   6   2   0       77.69       72.45      3.36 o 
   7   2   0      213.03      203.78      3.89 o 
   8   2   0       37.17       34.39      1.79 o 
   9   2   0      401.33      394.57      5.04 o 
  10   2   0        2.93        2.07      1.55 o 
  11   2   0        0.23        3.44      1.51 o 
   1   3   0     5475.88     5385.73     30.20 o 
   2   3   0     5651.48     5479.66     42.74 o 
   3   3   0        5.11        5.37      1.10 o 
   4   3   0      119.53      134.65      2.33 o 
   5   3   0      278.66      281.38      4.56 o 
   6   3   0      470.37      500.61      8.08 o 
   7   3   0        0.44        5.16      1.55 o 
   8   3   0       62.73       68.30      2.72 o 
   9   3   0       55.07       51.83      2.29 o 
  10   3   0        7.00        7.96      1.56 o 
  11   3   0        5.15       10.26      2.11 o 
   0   4   0      111.92      106.98      2.06 o 
   1   4   0     2442.61     2404.05     13.29 o 
   2   4   0     1453.76     1490.02     11.49 o 
   3   4   0        7.66        9.96      0.72 o 
   4   4   0      190.15      202.78      3.56 o 
   5   4   0       27.95       29.06      1.34 o 
   6   4   0       76.06       68.56      2.72 o 
   7   4   0       39.23       36.83      2.10 o 
   8   4   0        8.53        8.43      1.64 o 
   9   4   0        4.55        7.04      2.05 o 
  10   4   0       59.42       63.63      4.41 o 
  11   4   0        7.13        8.94      1.92 o 
   1   5   0      179.54      178.71      3.54 o 
   2   5   0      568.91      590.02      5.54 o 
   3   5   0      136.01      127.15      2.16 o 
   4   5   0       49.15       52.44      2.15 o 
   5   5   0        1.86        0.27      1.06 o 
   6   5   0       32.13       26.98      2.68 o 
   7   5   0       21.37       21.63      1.71 o 
   8   5   0       87.00       91.34      4.81 o 
   9   5   0       16.54       16.79      2.86 o 
  10   5   0       23.91       32.88      5.60 o 
   0   6   0     1544.70     1607.55     20.74 o 
   1   6   0       22.43       20.48      0.94 o 
   2   6   0      286.05      287.41      3.74 o 
   3   6   0       33.63       32.93      1.59 o 
   4   6   0        7.03        7.86      1.26 o 
   5   6   0      329.21      323.05      6.12 o 
   6   6   0      754.30      750.98     10.90 o 
   7   6   0      219.96      218.42      6.05 o 
   8   6   0        4.77        4.22      1.04 o 
   9   6   0       14.39       17.04      2.58 o 
  10   6   0       39.77       41.61      3.23 o 
   1   7   0       11.21       12.72      0.89 o 
   2   7   0       19.14       15.05      1.14 o 
   3   7   0       64.46       62.28      3.01 o 
   4   7   0       37.17       31.91      2.00 o 
   5   7   0       46.22       51.95      2.79 o 
   6   7   0        2.44        6.00      1.44 o 
   7   7   0        6.24        6.82      1.76 o 
   8   7   0       20.96       19.11      2.01 o 
   9   7   0        3.65        6.08      1.70 o 
   0   8   0       10.83       11.89      1.51 o 
   1   8   0       70.41       77.44      2.59 o 
   2   8   0       54.09       54.71      2.24 o 
   3   8   0        4.75        4.64      1.14 o 
   4   8   0        8.63        4.25      1.25 o 
   5   8   0       33.21       24.55      2.47 o 
   6   8   0       14.32       11.27      1.86 o 
   7   8   0        2.18        1.06      1.92 o 
   8   8   0       23.95       22.03      2.38 o 
   1   9   0       30.82       26.89      1.95 o 
   2   9   0       88.19      103.47      2.99 o 
   3   9   0        0.25        3.59      1.92 o 
   4   9   0       68.26       71.44      3.41 o 
   5   9   0        0.11        3.74      1.74 o 
   6   9   0       26.34       33.96      3.04 o 
   7   9   0       30.84       33.07      3.09 o 
   0  10   0      174.74      199.54      6.56 o 
   1  10   0        4.25       10.39      1.95 o 
   2  10   0       18.90       14.70      1.40 o 
   3  10   0        0.28        0.17      1.01 o 
   4  10   0       54.12       52.86      3.00 o 
   5  10   0       40.28       34.62      3.43 o 
   6  10   0       11.08        7.59      2.57 o 
   1  11   0        0.26        1.89      1.58 o 
   2  11   0        8.85        9.50      1.77 o 
   3  11   0        1.62        0.36      2.01 o 
   4  11   0        2.20        1.66      1.97 o 
   5  11   0       11.11        5.52      2.19 o 
   0  12   0       54.51       56.38      8.81 o 
   1  12   0       10.30        4.44      2.67 o 
   2  12   0        0.75        3.83      2.20 o 
   1   0   1      784.67      745.61      4.56 o 
   2   0   1      490.59      456.03      3.39 o 
   3   0   1       67.04       66.11      1.04 o 
   4   0   1      156.51      155.85      1.85 o 
   5   0   1      839.18      916.99      7.91 o 
   6   0   1      276.07      276.03      3.71 o 
   7   0   1      326.72      333.47      5.93 o 
   8   0   1      105.56       88.35      3.96 o 
   9   0   1      267.20      263.40      5.71 o 
  10   0   1        6.39        7.85      1.85 o 
  11   0   1       20.79       20.30      2.44 o 
   1   1   1     1268.05     1122.19      5.15 o 
   2   1   1      518.44      467.52      2.23 o 
   3   1   1     1667.60     1680.27      6.60 o 
   4   1   1      624.94      668.99      3.23 o 
   5   1   1      789.53      877.03      5.98 o 
   6   1   1      177.12      167.92      1.61 o 
   7   1   1       14.46       17.76      0.94 o 
   8   1   1       52.68       53.32      1.61 o 
   9   1   1      118.36      115.85      3.58 o 
  10   1   1       21.42       20.10      1.44 o 
  11   1   1       19.68       21.59      1.67 o 
   0   2   1    17825.81    14305.26    167.84 o 
   1   2   1     9545.43     8444.87     60.93 o 
   2   2   1     6273.70     5907.27     30.80 o 
   3   2   1      196.86      196.66      1.25 o 
   4   2   1      244.39      272.60      2.93 o 
   5   2   1      274.86      272.34      2.99 o 
   6   2   1       60.26       60.93      1.44 o 
   7   2   1      247.24      259.22      3.27 o 
   8   2   1      201.44      203.38      2.79 o 
   9   2   1       25.27       25.51      1.40 o 
  10   2   1        1.00        1.89      1.08 o 
  11   2   1        5.46        5.26      1.30 o 
   0   3   1     8911.95     8388.13     76.93 o 
   1   3   1     1234.40     1165.95      6.42 o 
   2   3   1      298.00      295.89      2.06 o 
   3   3   1       31.48       27.14      0.76 o 
   4   3   1      810.01      868.97      5.82 o 
   5   3   1      338.74      333.49      3.32 o 
   6   3   1      549.10      552.79      5.14 o 
   7   3   1       55.30       57.03      1.82 o 
   8   3   1      124.21      121.73      2.28 o 
   9   3   1       17.45       16.85      1.20 o 
  10   3   1        4.55        7.50      1.52 o 
  11   3   1       18.83       14.66      4.13 o 
   0   4   1      119.92      111.20      1.76 o 
   1   4   1     2036.00     2100.50      7.98 o 
   2   4   1      983.74      950.80      7.37 o 
   3   4   1      593.46      683.29      5.77 o 
   4   4   1       73.87       67.10      1.72 o 
   5   4   1       18.67       20.99      0.94 o 
   6   4   1      186.78      176.84      2.57 o 
   7   4   1      218.85      215.38      3.12 o 
   8   4   1       42.28       39.14      1.51 o 
   9   4   1       80.65       75.85      2.09 o 
  10   4   1       62.37       66.04      2.95 o 
  11   4   1        3.49        4.27      1.67 o 
   0   5   1     2198.60     2309.63     16.02 o 
   1   5   1      956.63      957.57      6.15 o 
   2   5   1      643.32      700.85      4.87 o 
   3   5   1       70.60       67.98      1.32 o 
   4   5   1       73.76       77.60      1.47 o 
   5   5   1      117.58      126.71      2.55 o 
   6   5   1      165.98      159.41      3.07 o 
   7   5   1       35.10       34.67      1.43 o 
   8   5   1       33.34       36.23      1.75 o 
   9   5   1       57.37       65.68      2.43 o 
  10   5   1        0.78        3.82      1.15 o 
   0   6   1      110.93      130.55      2.40 o 
   1   6   1      177.47      175.39      2.10 o 
   2   6   1       83.85       77.65      1.47 o 
   3   6   1       26.26       23.84      1.01 o 
   4   6   1       16.59       21.41      1.17 o 
   5   6   1      156.72      157.40      3.11 o 
   6   6   1      152.13      145.55      3.30 o 
   7   6   1       42.11       46.65      2.16 o 
   8   6   1       65.11       61.59      2.49 o 
   9   6   1       39.75       40.84      2.03 o 
  10   6   1       38.04       34.43      1.99 o 
   0   7   1      267.36      255.46      3.81 o 
   1   7   1       81.76       89.19      1.83 o 
   2   7   1      174.32      186.43      2.41 o 
   3   7   1       99.51      105.64      2.30 o 
   4   7   1        9.40       12.26      0.88 o 
   5   7   1       41.66       42.29      1.86 o 
   6   7   1       74.00       69.36      2.36 o 
   7   7   1       12.03       10.96      1.31 o 
   8   7   1        7.10        5.79      1.10 o 
   9   7   1       14.57       12.37      1.63 o 
   0   8   1      193.26      187.46      3.93 o 
   1   8   1        3.30        4.22      0.67 o 
   2   8   1      272.97      288.72      3.52 o 
   3   8   1       75.94       70.69      1.83 o 
   4   8   1        1.10        2.69      1.04 o 
   5   8   1      250.85      262.03      5.22 o 
   6   8   1       17.63       17.49      1.41 o 
   7   8   1       14.75       14.63      1.30 o 
   8   8   1        7.89        9.37      1.12 o 
   0   9   1       86.82       87.87      3.11 o 
   1   9   1        0.31        2.06      1.03 o 
   2   9   1       36.03       37.70      1.38 o 
   3   9   1       13.88       12.82      1.00 o 
   4   9   1       16.77       15.95      1.50 o 
   5   9   1       51.44       47.97      2.03 o 
   6   9   1       38.85       33.93      1.88 o 
   7   9   1       40.47       41.48      2.12 o 
   0  10   1       42.97       46.16      2.64 o 
   1  10   1       26.35       27.31      1.51 o 
   2  10   1        7.70       10.06      1.27 o 
   3  10   1        2.16        2.53      0.75 o 
   4  10   1       36.06       34.70      2.16 o 
   5  10   1        4.87        3.75      1.13 o 
   6  10   1       31.14       35.10      2.43 o 
   0  11   1        0.01       -0.06      1.58 o 
   1  11   1       31.93       29.46      1.80 o 
   2  11   1        6.33        6.05      1.25 o 
   3  11   1       10.61       10.52      1.45 o 
   4  11   1       18.31       16.63      1.53 o 
   5  11   1       22.85       17.51      2.11 o 
   0  12   1       13.22       13.93      2.12 o 
   1  12   1       15.96       15.99      1.48 o 
   2  12   1       10.03       16.76      2.02 o 
   0   0   2        6.18        8.19      0.61 o 
   1   0   2     3388.84     3157.69     35.34 o 
   2   0   2       22.72       25.77      0.92 o 
   3   0   2      853.72      881.62      5.17 o 
   4   0   2     1355.84     1373.03      7.79 o 
   5   0   2     1064.23     1165.81      9.02 o 
   6   0   2       43.86       39.11      1.21 o 
   7   0   2        7.29        6.33      1.20 o 
   8   0   2       24.68       26.54      2.17 o 
   9   0   2       17.26       19.60      1.83 o 
  10   0   2       10.11        7.03      1.78 o 
  11   0   2        0.61        4.97      1.73 o 
   0   1   2     1268.76     1140.46      7.74 o 
   1   1   2     5352.96     4790.07     21.60 o 
   2   1   2      376.37      370.92      2.21 o 
   3   1   2      554.07      560.44      2.89 o 
   4   1   2      374.52      380.98      2.64 o 
   5   1   2      167.10      171.56      1.82 o 
   6   1   2       43.67       45.68      0.95 o 
   7   1   2        3.79        3.76      0.60 o 
   8   1   2      488.16      472.51      5.15 o 
   9   1   2       96.00       89.56      2.56 o 
  10   1   2      132.89      133.29      4.75 o 
  11   1   2       85.46       90.24      2.85 o 
   0   2   2     2568.09     2528.55     13.86 o 
   1   2   2      591.98      590.60      3.98 o 
   2   2   2      330.97      329.00      2.02 o 
   3   2   2      970.57      992.83      7.84 o 
   4   2   2      221.06      238.51      2.07 o 
   5   2   2      116.52      108.17      1.68 o 
   6   2   2      109.75      112.06      2.04 o 
   7   2   2      233.79      225.02      3.14 o 
   8   2   2      147.97      145.01      2.51 o 
   9   2   2       89.09       90.36      2.35 o 
  10   2   2       35.40       34.77      1.79 o 
  11   2   2       27.12       24.39      2.01 o 
   0   3   2     1916.59     1889.81      9.77 o 
   1   3   2      185.85      175.75      1.42 o 
   2   3   2      395.74      339.55      2.22 o 
   3   3   2      160.65      180.42      2.26 o 
   4   3   2      765.24      839.91      5.49 o 
   5   3   2       59.64       54.05      1.65 o 
   6   3   2      141.37      134.84      2.30 o 
   7   3   2      570.80      586.34      5.73 o 
   8   3   2      104.46       99.36      2.14 o 
   9   3   2       57.30       56.11      2.09 o 
  10   3   2       53.64       52.71      3.27 o 
  11   3   2        1.89        3.38      1.26 o 
   0   4   2       58.03       55.12      2.12 o 
   1   4   2     1265.42     1239.02      6.38 o 
   2   4   2      869.06      877.49      6.01 o 
   3   4   2     1211.55     1263.76      7.44 o 
   4   4   2      574.19      629.16      4.73 o 
   5   4   2       66.14       61.61      1.73 o 
   6   4   2       74.73       70.57      1.85 o 
   7   4   2      111.96      112.61      3.24 o 
   8   4   2      343.67      342.99      3.98 o 
   9   4   2       56.44       56.48      3.18 o 
  10   4   2       46.13       45.04      2.84 o 
   0   5   2       29.82       31.40      1.12 o 
   1   5   2      365.31      386.18      2.86 o 
   2   5   2     1132.70     1204.28     10.44 o 
   3   5   2       90.36      102.98      1.77 o 
   4   5   2      879.04      913.80      6.03 o 
   5   5   2       38.12       37.69      1.48 o 
   6   5   2      352.10      382.81      6.06 o 
   7   5   2       20.55       21.92      1.23 o 
   8   5   2      114.08      114.58      2.81 o 
   9   5   2       29.19       33.72      1.88 o 
  10   5   2        0.44        1.19      0.88 o 
   0   6   2     1200.48     1239.81     14.13 o 
   1   6   2      485.95      503.39      4.60 o 
   2   6   2       63.97       67.72      1.60 o 
   3   6   2      252.20      265.63      2.99 o 
   4   6   2       23.69       25.02      1.49 o 
   5   6   2      108.75      106.06      2.47 o 
   6   6   2       94.42       91.94      3.16 o 
   7   6   2       54.73       46.90      2.00 o 
   8   6   2       91.78       95.99      2.89 o 
   9   6   2        7.07        8.73      1.20 o 
  10   6   2       43.03       42.01      2.32 o 
   0   7   2      108.27      104.55      2.78 o 
   1   7   2      142.98      140.73      2.09 o 
   2   7   2      540.07      566.85      5.24 o 
   3   7   2      109.08      100.83      2.25 o 
   4   7   2        3.41        4.55      0.59 o 
   5   7   2        0.44       -0.12      1.09 o 
   6   7   2      248.92      241.81      4.40 o 
   7   7   2       41.98       37.48      1.76 o 
   8   7   2       18.87       17.75      1.55 o 
   9   7   2       17.93       21.19      1.83 o 
   0   8   2       97.26       98.16      2.67 o 
   1   8   2       21.74       24.26      0.98 o 
   2   8   2      221.87      219.07      3.47 o 
   3   8   2      131.21      132.17      2.25 o 
   4   8   2       27.89       22.61      1.24 o 
   5   8   2      176.30      195.79      3.84 o 
   6   8   2       21.73       20.66      1.51 o 
   7   8   2        2.68        3.05      1.73 o 
   8   8   2        7.28        8.27      1.15 o 
   0   9   2        0.33        0.19      1.03 o 
   1   9   2        2.07        1.38      0.77 o 
   2   9   2       13.75       12.63      0.91 o 
   3   9   2       41.28       40.40      1.46 o 
   4   9   2       13.45       15.09      1.23 o 
   5   9   2        9.25        8.15      1.09 o 
   6   9   2       24.49       19.28      1.70 o 
   7   9   2       75.70       85.78      4.55 o 
   0  10   2       33.26       42.66      2.72 o 
   1  10   2       27.87       28.66      1.56 o 
   2  10   2        1.49        1.42      0.96 o 
   3  10   2       14.85       14.82      1.07 o 
   4  10   2       35.31       36.24      2.07 o 
   5  10   2       43.23       46.71      2.13 o 
   6  10   2       21.56       19.26      2.04 o 
   0  11   2       12.53       13.24      2.84 o 
   1  11   2        8.89       11.41      1.31 o 
   2  11   2        7.57        8.62      1.20 o 
   3  11   2       10.21        9.55      1.69 o 
   4  11   2        0.56        3.22      1.04 o 
   5  11   2        5.46        4.28      1.17 o 
   0  12   2       26.77       29.82      2.80 o 
   1  12   2       11.81       10.85      1.42 o 
   2  12   2        4.33        3.38      1.61 o 
   1   0   3       88.61       80.64      1.62 o 
   2   0   3        0.11        1.02      0.93 o 
   3   0   3      460.78      463.47      4.32 o 
   4   0   3      128.15      120.68      1.97 o 
   5   0   3       65.13       60.97      1.78 o 
   6   0   3      147.50      155.93      2.50 o 
   7   0   3       48.54       48.71      1.68 o 
   8   0   3       51.48       43.48      2.61 o 
   9   0   3       68.63       73.40      3.33 o 
  10   0   3        3.76        0.74      1.11 o 
  11   0   3       68.30       75.14      5.78 o 
   0   1   3      454.91      426.65      2.73 o 
   1   1   3     1177.36     1169.32      4.93 o 
   2   1   3      863.37      837.81      4.43 o 
   3   1   3      403.66      425.60      2.82 o 
   4   1   3      502.74      510.27      4.28 o 
   5   1   3      354.15      342.28      2.96 o 
   6   1   3       91.32      107.49      1.53 o 
   7   1   3       83.29       80.25      1.93 o 
   8   1   3     1053.92     1023.28      5.51 o 
   9   1   3       98.88      100.50      3.00 o 
  10   1   3       24.50       21.77      1.66 o 
  11   1   3       22.67       18.58      1.43 o 
   0   2   3      558.85      540.87      3.71 o 
   1   2   3     1512.56     1473.02      7.77 o 
   2   2   3      338.84      333.72      2.12 o 
   3   2   3      679.83      669.12      3.71 o 
   4   2   3      808.37      857.14      5.46 o 
   5   2   3       53.78       58.92      1.29 o 
   6   2   3      100.39      101.76      2.26 o 
   7   2   3      417.04      411.77      4.03 o 
   8   2   3       19.29       15.47      1.07 o 
   9   2   3       19.85       21.32      1.26 o 
  10   2   3      378.84      384.32      8.87 o 
  11   2   3       12.75       12.79      1.63 o 
   0   3   3       71.17       70.70      1.20 o 
   1   3   3     2030.94     1991.65      8.38 o 
   2   3   3      412.14      412.49      2.46 o 
   3   3   3      599.23      632.04      3.71 o 
   4   3   3      788.54      833.65      6.09 o 
   5   3   3      375.74      404.57      3.43 o 
   6   3   3      120.05      113.27      2.63 o 
   7   3   3      370.23      368.96      4.11 o 
   8   3   3       46.02       51.07      1.74 o 
   9   3   3      261.86      262.72      3.39 o 
  10   3   3        1.63        2.53      1.46 o 
  11   3   3       29.48       23.08      2.38 o 
   0   4   3       34.63       35.38      1.83 o 
   1   4   3     1592.93     1559.86      7.89 o 
   2   4   3     1442.29     1548.07      9.25 o 
   3   4   3      170.28      175.58      2.00 o 
   4   4   3      805.78      881.61      6.15 o 
   5   4   3      183.08      191.57      2.54 o 
   6   4   3      375.35      377.40      4.35 o 
   7   4   3      142.79      130.59      2.56 o 
   8   4   3        7.06        9.17      0.87 o 
   9   4   3      120.31      127.25      3.34 o 
  10   4   3      114.82      122.33      4.57 o 
   0   5   3       51.65       65.68      1.42 o 
   1   5   3      324.40      324.60      2.66 o 
   2   5   3      413.77      433.13      3.86 o 
   3   5   3      220.23      208.98      2.31 o 
   4   5   3       58.94       55.51      1.51 o 
   5   5   3      143.04      148.44      2.93 o 
   6   5   3      183.11      166.54      3.85 o 
   7   5   3      159.70      154.84      3.24 o 
   8   5   3       88.76       86.84      2.75 o 
   9   5   3        4.12        4.81      0.95 o 
  10   5   3       55.08       53.11      3.75 o 
   0   6   3       10.31       10.27      0.83 o 
   1   6   3      346.88      357.81      2.93 o 
   2   6   3       81.76       83.11      1.45 o 
   3   6   3       33.80       35.09      1.34 o 
   4   6   3        9.85        8.65      0.64 o 
   5   6   3      226.71      232.93      4.02 o 
   6   6   3        1.28        1.52      0.73 o 
   7   6   3      104.06      122.72      2.95 o 
   8   6   3       45.58       47.31      2.02 o 
   9   6   3        9.83        9.63      1.31 o 
  10   6   3        0.57        3.33      1.19 o 
   0   7   3      131.32      130.15      2.66 o 
   1   7   3      212.84      221.16      2.65 o 
   2   7   3      645.16      667.21      6.78 o 
   3   7   3      141.00      151.23      2.56 o 
   4   7   3       18.61       13.93      1.01 o 
   5   7   3      169.62      174.55      3.16 o 
   6   7   3        1.02        3.66      1.31 o 
   7   7   3      154.88      168.90      3.61 o 
   8   7   3       36.81       37.52      2.00 o 
   9   7   3        1.04        2.74      0.95 o 
   0   8   3      212.82      219.17      3.95 o 
   1   8   3      101.96      101.28      2.11 o 
   2   8   3       35.81       31.78      1.18 o 
   3   8   3       31.44       28.41      1.24 o 
   4   8   3       57.19       54.57      2.04 o 
   5   8   3       11.72       15.14      1.56 o 
   6   8   3      147.15      145.62      3.43 o 
   7   8   3        6.43        6.50      1.04 o 
   8   8   3       10.29        8.76      1.34 o 
   0   9   3      123.35      123.07      3.22 o 
   1   9   3      135.27      137.27      2.83 o 
   2   9   3      109.56      113.13      2.60 o 
   3   9   3       66.78       61.63      2.35 o 
   4   9   3        3.00        4.00      1.10 o 
   5   9   3       10.58       11.98      1.33 o 
   6   9   3       20.97       19.80      2.30 o 
   7   9   3       14.53       16.65      1.53 o 
   0  10   3       32.34       33.60      3.57 o 
   1  10   3       49.51       50.00      1.98 o 
   2  10   3        9.91        8.18      0.91 o 
   3  10   3       37.28       32.21      1.60 o 
   4  10   3       29.69       28.64      1.74 o 
   5  10   3       14.11       14.13      1.39 o 
   6  10   3        6.32        6.50      1.78 o 
   0  11   3       17.50       17.13      2.20 o 
   1  11   3       26.64       33.20      1.92 o 
   2  11   3       14.40       10.22      1.60 o 
   3  11   3        7.23        7.17      1.22 o 
   4  11   3       24.63       27.05      2.68 o 
   0  12   3       35.66       35.15      2.88 o 
   1  12   3        8.25        7.76      1.11 o 
   0   0   4     1718.75     1654.80     19.64 o 
   1   0   4     1183.81     1118.32      7.03 o 
   2   0   4       29.63       25.55      0.99 o 
   3   0   4     1625.07     1633.41      9.65 o 
   4   0   4        7.02        5.23      1.00 o 
   5   0   4      398.67      414.08      4.70 o 
   6   0   4        0.26        1.60      0.88 o 
   7   0   4       38.53       30.49      1.62 o 
   8   0   4       20.85       17.66      1.70 o 
   9   0   4      110.82      104.91      3.34 o 
  10   0   4       76.01       95.48      3.99 o 
  11   0   4       15.67       22.07      3.06 o 
   0   1   4      532.45      510.85      3.04 o 
   1   1   4     1269.48     1237.82      5.30 o 
   2   1   4     1991.90     1957.94      8.11 o 
   3   1   4     1600.04     1635.76      7.41 o 
   4   1   4     2313.81     2453.51     12.55 o 
   5   1   4      333.72      350.98      3.05 o 
   6   1   4       78.40       77.61      1.60 o 
   7   1   4      946.07      951.89      7.31 o 
   8   1   4       35.43       33.74      1.67 o 
   9   1   4      206.66      197.04      3.28 o 
  10   1   4       34.96       40.28      1.87 o 
  11   1   4       16.21       12.55      1.34 o 
   0   2   4      750.96      729.28      5.04 o 
   1   2   4      299.24      278.87      2.85 o 
   2   2   4     4190.28     4298.21     15.11 o 
   3   2   4      156.92      168.73      2.23 o 
   4   2   4      139.00      156.31      1.90 o 
   5   2   4      141.24      138.64      1.97 o 
   6   2   4      839.20      867.20      6.89 o 
   7   2   4       25.59       24.25      1.11 o 
   8   2   4       20.96       19.21      1.09 o 
   9   2   4       15.93       12.95      1.48 o 
  10   2   4       73.21       74.43      2.73 o 
  11   2   4       93.21      100.73      3.15 o 
   0   3   4      132.27      123.40      1.57 o 
   1   3   4      156.00      156.13      1.48 o 
   2   3   4       24.21       24.40      0.75 o 
   3   3   4      113.71      102.63      1.63 o 
   4   3   4      291.40      294.15      3.14 o 
   5   3   4      212.91      220.20      3.04 o 
   6   3   4      329.96      318.15      3.90 o 
   7   3   4       49.30       44.67      1.54 o 
   8   3   4       67.20       56.27      1.74 o 
   9   3   4        8.99        9.02      1.09 o 
  10   3   4      144.87      159.37      5.77 o 
  11   3   4        3.48        2.04      1.46 o 
   0   4   4      217.46      218.04      5.37 o 
   1   4   4      213.10      204.13      2.02 o 
   2   4   4       79.63       87.03      1.38 o 
   3   4   4      425.49      438.53      3.68 o 
   4   4   4       13.25       12.44      0.71 o 
   5   4   4        1.87        1.47      0.50 o 
   6   4   4       49.17       60.20      1.91 o 
   7   4   4      340.25      339.97      4.08 o 
   8   4   4       50.17       48.56      1.92 o 
   9   4   4      118.69      119.36      2.76 o 
  10   4   4       36.77       43.59      2.76 o 
   0   5   4       78.11       77.93      2.49 o 
   1   5   4     1425.29     1473.09     10.22 o 
   2   5   4      394.33      404.78      4.04 o 
   3   5   4       54.27       51.01      1.39 o 
   4   5   4      573.61      596.00      5.01 o 
   5   5   4       59.72       55.41      1.79 o 
   6   5   4      169.70      168.06      3.98 o 
   7   5   4      143.27      140.70      4.25 o 
   8   5   4       60.15       55.40      2.04 o 
   9   5   4        3.26        3.01      1.07 o 
  10   5   4        4.19        5.01      1.05 o 
   0   6   4       18.81       17.26      0.92 o 
   1   6   4       20.75       20.43      1.22 o 
   2   6   4      164.46      165.07      2.19 o 
   3   6   4      117.64      128.18      2.26 o 
   4   6   4       20.61       18.20      0.97 o 
   5   6   4      244.46      244.39      4.11 o 
   6   6   4       76.28       70.35      2.42 o 
   7   6   4       22.14       20.73      1.38 o 
   8   6   4       22.52       19.96      1.54 o 
   9   6   4       26.91       26.39      1.89 o 
   0   7   4        0.03        3.65      1.19 o 
   1   7   4      552.61      592.11      5.67 o 
   2   7   4      265.55      271.63      3.36 o 
   3   7   4       71.47       67.17      2.32 o 
   4   7   4      148.52      143.29      2.60 o 
   5   7   4       18.91       20.92      1.58 o 
   6   7   4       44.21       40.26      1.92 o 
   7   7   4        7.75        6.00      0.93 o 
   8   7   4      108.77      105.50      3.59 o 
   9   7   4        0.84        1.72      1.24 o 
   0   8   4       33.41       34.73      2.20 o 
   1   8   4      158.20      159.40      2.51 o 
   2   8   4       35.43       35.79      1.33 o 
   3   8   4       46.70       47.18      1.61 o 
   4   8   4       18.68       15.94      1.04 o 
   5   8   4       28.48       30.49      1.71 o 
   6   8   4       37.79       40.38      2.06 o 
   7   8   4       11.71        8.27      1.18 o 
   8   8   4       27.66       27.35      2.08 o 
   0   9   4       93.74       96.30      3.05 o 
   1   9   4       33.86       29.79      1.63 o 
   2   9   4       65.12       56.81      1.82 o 
   3   9   4      111.73      107.60      3.36 o 
   4   9   4       48.36       48.39      2.12 o 
   5   9   4       92.85      101.43      3.63 o 
   6   9   4        5.27        8.85      1.37 o 
   7   9   4        6.01        5.93      1.23 o 
   0  10   4        6.87        4.37      1.64 o 
   1  10   4        4.17        7.38      1.12 o 
   2  10   4       10.14        9.57      1.14 o 
   3  10   4        8.46        9.18      1.22 o 
   4  10   4       60.43       62.92      2.66 o 
   5  10   4       10.30        7.90      1.10 o 
   6  10   4       13.68       11.41      1.25 o 
   0  11   4       50.37       49.19      3.15 o 
   1  11   4       11.54        8.52      1.50 o 
   2  11   4       28.57       25.73      2.16 o 
   3  11   4        0.30        2.07      1.36 o 
   4  11   4       24.87       22.79      1.87 o 
   0  12   4       43.43       40.12      3.42 o 
   1  12   4        6.75       12.85      2.43 o 
   1   0   5      360.12      362.71      3.93 o 
   2   0   5     1173.90     1167.88      7.95 o 
   3   0   5      289.91      275.63      3.58 o 
   4   0   5     2058.02     2147.52     20.84 o 
   5   0   5       12.85        8.16      0.75 o 
   6   0   5      176.13      176.78      3.36 o 
   7   0   5        7.84        8.10      1.28 o 
   8   0   5       65.78       66.30      3.77 o 
   9   0   5       17.42       13.25      3.59 o 
  10   0   5       78.65       72.43      4.62 o 
  11   0   5       99.30      101.16      8.06 o 
   0   1   5      866.06      799.76      5.39 o 
   1   1   5     4014.28     3971.26     17.05 o 
   2   1   5      852.59      865.85      4.52 o 
   3   1   5     4625.99     4698.80     29.08 o 
   4   1   5      130.23      136.41      2.02 o 
   5   1   5      501.03      492.27      3.89 o 
   6   1   5      187.82      192.74      2.22 o 
   7   1   5      192.48      176.56      2.89 o 
   8   1   5       93.01       93.32      2.02 o 
   9   1   5       40.32       33.82      1.64 o 
  10   1   5       15.99       19.13      1.65 o 
  11   1   5        9.48       10.56      1.32 o 
   0   2   5        0.88        0.88      0.21 o 
   1   2   5       39.44       34.17      0.82 o 
   2   2   5     1967.10     1927.95      7.90 o 
   3   2   5      524.79      540.19      3.74 o 
   4   2   5       12.20       14.19      0.71 o 
   5   2   5      133.36      130.66      1.92 o 
   6   2   5       37.78       33.42      1.20 o 
   7   2   5      224.07      227.78      3.18 o 
   8   2   5       22.47       17.68      1.14 o 
   9   2   5        2.80        1.82      0.77 o 
  10   2   5       12.56       15.13      1.39 o 
  11   2   5       13.43       12.89      1.34 o 
   0   3   5      437.09      452.77      3.61 o 
   1   3   5     1642.74     1676.21      9.68 o 
   2   3   5       40.38       48.52      1.24 o 
   3   3   5      147.24      153.02      1.79 o 
   4   3   5      218.47      236.56      3.47 o 
   5   3   5      802.53      819.46      5.48 o 
   6   3   5      183.31      182.23      3.01 o 
   7   3   5      264.91      257.51      3.35 o 
   8   3   5      247.59      238.96      3.53 o 
   9   3   5        1.25        1.51      0.74 o 
  10   3   5       14.04       14.06      1.54 o 
   0   4   5        4.76        7.31      0.95 o 
   1   4   5      390.83      410.25      2.88 o 
   2   4   5       70.32       78.26      1.33 o 
   3   4   5       39.60       29.38      1.13 o 
   4   4   5      771.34      771.22      4.72 o 
   5   4   5      689.48      726.24      5.66 o 
   6   4   5      180.79      179.47      2.81 o 
   7   4   5      563.43      594.52      6.00 o 
   8   4   5       81.11       73.47      2.42 o 
   9   4   5       28.11       25.75      1.48 o 
  10   4   5        9.62       11.58      1.48 o 
   0   5   5      115.40      112.52      2.33 o 
   1   5   5      591.86      591.99      4.50 o 
   2   5   5      555.81      573.26      4.34 o 
   3   5   5      235.34      237.18      2.47 o 
   4   5   5      493.05      484.03      4.47 o 
   5   5   5      368.91      367.17      5.02 o 
   6   5   5      293.80      312.01      3.72 o 
   7   5   5       89.86       91.66      2.75 o 
   8   5   5       83.35       84.57      2.60 o 
   9   5   5        4.02        2.45      0.97 o 
  10   5   5       21.69       22.06      2.06 o 
   0   6   5       37.30       32.79      1.27 o 
   1   6   5       10.05        8.28      0.69 o 
   2   6   5       38.39       37.06      1.26 o 
   3   6   5      134.35      132.67      2.44 o 
   4   6   5       29.64       25.61      1.14 o 
   5   6   5       22.17       20.74      1.23 o 
   6   6   5       34.33       35.41      1.63 o 
   7   6   5       29.46       25.09      1.51 o 
   8   6   5      108.55      109.10      3.06 o 
   9   6   5        8.62        6.86      1.08 o 
   0   7   5       14.60       16.73      1.10 o 
   1   7   5      175.81      179.53      2.62 o 
   2   7   5      407.13      411.05      4.16 o 
   3   7   5      171.14      164.59      2.87 o 
   4   7   5      179.52      183.77      3.12 o 
   5   7   5       55.86       56.00      2.06 o 
   6   7   5      173.31      182.01      3.61 o 
   7   7   5       76.91       63.01      2.44 o 
   8   7   5        2.89        5.73      1.20 o 
   9   7   5       10.52        9.57      1.29 o 
   0   8   5        7.42        7.24      1.18 o 
   1   8   5       31.17       35.12      1.21 o 
   2   8   5      277.45      280.58      2.90 o 
   3   8   5       11.77        9.31      0.80 o 
   4   8   5       77.88       81.47      2.54 o 
   5   8   5       31.71       32.23      1.83 o 
   6   8   5       10.68       12.42      1.20 o 
   7   8   5       83.50       88.83      3.52 o 
   8   8   5       11.01        7.82      1.02 o 
   0   9   5       27.57       26.27      1.77 o 
   1   9   5       89.98       89.94      2.42 o 
   2   9   5       32.12       27.32      1.29 o 
   3   9   5       11.96        8.48      1.19 o 
   4   9   5        4.77        6.61      1.04 o 
   5   9   5        0.15        1.39      1.28 o 
   6   9   5        6.69        7.67      1.28 o 
   7   9   5       13.60       13.61      1.27 o 
   0  10   5       90.09       95.14      4.23 o 
   1  10   5       78.61       78.23      2.21 o 
   2  10   5       51.64       40.35      2.14 o 
   3  10   5       77.21       74.54      2.63 o 
   4  10   5       28.37       28.48      2.13 o 
   5  10   5       12.40       11.98      1.50 o 
   6  10   5       42.04       45.03      2.55 o 
   0  11   5       13.66       13.13      1.95 o 
   1  11   5        3.33        4.45      1.07 o 
   2  11   5       29.50       29.82      1.94 o 
   3  11   5       29.13       23.53      2.35 o 
   4  11   5        1.17        3.77      1.83 o 
   0   0   6     1647.07     1564.96     13.52 o 
   1   0   6      175.60      182.18      2.88 o 
   2   0   6      951.29      963.64      6.90 o 
   3   0   6     1442.41     1581.11     12.43 o 
   4   0   6      864.87      910.80     10.88 o 
   5   0   6      676.99      693.24      6.61 o 
   6   0   6       82.01       74.57      2.37 o 
   7   0   6      135.39      125.94      3.38 o 
   8   0   6      194.01      176.15      3.97 o 
   9   0   6        0.07        2.90      1.27 o 
  10   0   6        0.00        1.53      1.50 o 
  11   0   6       37.58       38.72      3.21 o 
   0   1   6       32.21       31.44      2.05 o 
   1   1   6     1305.18     1363.91     10.13 o 
   2   1   6      302.63      308.01      2.71 o 
   3   1   6      600.82      646.56      4.85 o 
   4   1   6       45.99       38.18      1.17 o 
   5   1   6       63.08       54.36      1.38 o 
   6   1   6       87.22       87.81      1.79 o 
   7   1   6      366.67      378.62      4.22 o 
   8   1   6       20.49       19.58      1.16 o 
   9   1   6       26.63       25.73      1.43 o 
  10   1   6        2.74        1.50      0.77 o 
  11   1   6       13.15       13.62      1.49 o 
   0   2   6      344.43      303.42      3.89 o 
   1   2   6     1604.19     1652.92      7.86 o 
   2   2   6      706.99      770.05      5.13 o 
   3   2   6      434.20      439.87      3.33 o 
   4   2   6       28.57       31.43      1.33 o 
   5   2   6      281.58      284.02      3.10 o 
   6   2   6      598.53      602.00      5.51 o 
   7   2   6      156.54      156.05      2.85 o 
   8   2   6      255.44      269.50      3.94 o 
   9   2   6        6.80        6.92      1.10 o 
  10   2   6       85.24       90.98      2.86 o 
   0   3   6       83.65       74.74      1.57 o 
   1   3   6      354.50      369.41      2.69 o 
   2   3   6      985.57     1028.27      6.26 o 
   3   3   6       99.27       99.61      1.71 o 
   4   3   6      411.31      446.12      3.49 o 
   5   3   6      237.84      229.63      2.73 o 
   6   3   6      456.59      462.79      4.52 o 
   7   3   6       28.15       27.16      1.26 o 
   8   3   6       23.03       19.54      1.20 o 
   9   3   6       10.85        9.17      0.92 o 
  10   3   6       60.66       53.67      2.44 o 
   0   4   6      291.30      291.03      3.28 o 
   1   4   6       86.98       97.12      1.48 o 
   2   4   6       34.75       41.02      1.15 o 
   3   4   6      100.45      111.14      1.71 o 
   4   4   6       80.54       78.23      1.54 o 
   5   4   6       85.44       82.22      1.70 o 
   6   4   6      196.41      189.12      3.16 o 
   7   4   6      174.05      169.09      3.14 o 
   8   4   6        2.83        2.24      0.89 o 
   9   4   6       22.28       24.74      1.42 o 
  10   4   6        7.04        5.78      1.74 o 
   0   5   6        3.29        4.73      0.78 o 
   1   5   6      126.65      122.77      1.94 o 
   2   5   6      184.54      182.45      2.24 o 
   3   5   6      475.84      492.22      5.01 o 
   4   5   6      703.43      725.89      6.72 o 
   5   5   6       83.88       82.35      2.19 o 
   6   5   6      121.59      122.94      2.88 o 
   7   5   6       30.10       24.98      1.52 o 
   8   5   6       17.10       20.14      1.44 o 
   9   5   6        5.77        6.61      1.00 o 
  10   5   6       18.05       18.58      1.81 o 
   0   6   6        0.67        0.91      1.26 o 
   1   6   6      160.43      163.32      2.42 o 
   2   6   6      123.61      133.37      2.18 o 
   3   6   6      629.66      681.09      6.53 o 
   4   6   6      177.19      178.23      2.75 o 
   5   6   6       65.10       65.09      1.96 o 
   6   6   6       26.39       25.58      1.52 o 
   7   6   6       40.95       43.89      2.12 o 
   8   6   6       11.75       10.41      1.30 o 
   9   6   6       47.17       42.79      2.76 o 
   0   7   6      133.84      127.44      2.45 o 
   1   7   6       14.09       15.45      0.90 o 
   2   7   6       10.61       12.21      0.77 o 
   3   7   6       64.09       61.48      1.94 o 
   4   7   6       28.04       27.45      1.31 o 
   5   7   6       12.91       13.70      1.02 o 
   6   7   6       38.87       44.47      2.14 o 
   7   7   6       63.50       70.88      3.24 o 
   8   7   6       10.65        9.59      1.21 o 
   0   8   6       10.05        9.16      1.21 o 
   1   8   6       58.58       63.51      2.00 o 
   2   8   6      102.24       96.18      2.02 o 
   3   8   6       56.40       56.01      1.78 o 
   4   8   6        9.09        9.39      0.70 o 
   5   8   6       34.59       35.00      1.87 o 
   6   8   6      173.55      202.84      5.42 o 
   7   8   6       95.87       94.63      3.04 o 
   8   8   6       10.13        8.18      1.21 o 
   0   9   6       46.18       47.56      2.46 o 
   1   9   6       48.34       45.18      1.65 o 
   2   9   6       10.41        8.69      0.92 o 
   3   9   6       69.98       60.27      2.07 o 
   4   9   6       10.91       12.84      1.27 o 
   5   9   6      111.06      117.35      3.78 o 
   6   9   6       14.75       15.90      1.51 o 
   7   9   6       27.94       28.36      2.09 o 
   0  10   6      106.44      116.65      3.48 o 
   1  10   6       24.78       27.45      1.52 o 
   2  10   6       27.45       27.28      1.69 o 
   3  10   6        8.37        6.96      1.24 o 
   4  10   6       21.26       17.79      1.82 o 
   5  10   6       17.93       17.21      1.69 o 
   0  11   6        4.71        3.61      1.46 o 
   1  11   6        0.30        3.09      1.42 o 
   2  11   6        1.77        2.52      1.06 o 
   3  11   6       54.59       55.72      2.80 o 
   1   0   7     1425.93     1483.71     13.84 o 
   2   0   7        5.53        5.29      0.64 o 
   3   0   7       29.83       24.68      1.33 o 
   4   0   7      392.22      438.55      6.72 o 
   5   0   7      194.42      195.00      3.11 o 
   6   0   7      278.19      282.33      5.27 o 
   7   0   7      215.34      207.47      4.59 o 
   8   0   7      655.32      674.59      8.51 o 
   9   0   7        0.25        1.13      1.41 o 
  10   0   7        3.64        4.72      2.32 o 
   0   1   7      543.88      541.60      6.58 o 
   1   1   7      836.91      894.08      6.20 o 
   2   1   7      255.23      295.88      2.74 o 
   3   1   7      431.08      452.60      4.51 o 
   4   1   7      143.49      151.51      2.28 o 
   5   1   7       59.18       57.26      1.65 o 
   6   1   7     1069.10     1083.09      9.04 o 
   7   1   7       37.41       36.73      1.50 o 
   8   1   7       87.31       83.90      2.14 o 
   9   1   7       34.28       33.16      1.84 o 
  10   1   7       46.90       48.85      2.05 o 
   0   2   7      216.74      244.00      5.69 o 
   1   2   7      642.24      664.32      5.25 o 
   2   2   7     1829.16     1984.57     11.99 o 
   3   2   7       79.95       79.65      1.64 o 
   4   2   7       33.88       31.57      1.09 o 
   5   2   7      460.79      485.89      5.51 o 
   6   2   7       89.79       96.81      2.62 o 
   7   2   7      121.55      120.59      2.57 o 
   8   2   7       93.40       86.96      2.48 o 
   9   2   7       28.33       24.29      1.46 o 
  10   2   7        5.22        4.45      1.02 o 
   0   3   7       80.91       89.43      2.33 o 
   1   3   7      429.18      436.61      3.39 o 
   2   3   7       59.90       64.77      1.62 o 
   3   3   7      533.04      553.75      4.96 o 
   4   3   7      138.07      140.34      1.96 o 
   5   3   7        6.31        7.76      0.70 o 
   6   3   7      241.31      244.88      3.33 o 
   7   3   7       69.82       69.22      2.08 o 
   8   3   7      174.22      179.70      4.56 o 
   9   3   7       76.60       72.97      2.32 o 
  10   3   7       38.48       38.75      2.75 o 
   0   4   7      504.71      477.93      5.34 o 
   1   4   7      259.15      263.47      2.50 o 
   2   4   7      130.90      133.25      1.64 o 
   3   4   7      298.35      304.18      3.00 o 
   4   4   7      174.23      166.67      2.27 o 
   5   4   7      311.17      316.07      4.42 o 
   6   4   7      112.54      102.43      2.23 o 
   7   4   7       58.42       57.60      2.27 o 
   8   4   7       32.71       36.62      1.71 o 
   9   4   7        8.13        9.04      1.13 o 
  10   4   7       31.91       30.20      2.28 o 
   0   5   7      838.25      807.37      6.57 o 
   1   5   7        5.50        6.58      0.49 o 
   2   5   7      179.72      178.42      2.43 o 
   3   5   7      112.79      107.53      2.15 o 
   4   5   7       44.17       38.65      1.58 o 
   5   5   7      183.09      178.23      3.00 o 
   6   5   7       60.80       53.30      1.97 o 
   7   5   7       97.48       97.39      2.53 o 
   8   5   7       42.92       43.27      1.90 o 
   9   5   7        3.96        2.24      1.06 o 
   0   6   7       50.25       46.88      1.85 o 
   1   6   7      208.17      206.33      2.67 o 
   2   6   7       63.71       60.20      1.68 o 
   3   6   7       49.18       46.52      1.59 o 
   4   6   7      115.19      111.28      2.38 o 
   5   6   7       71.32       76.37      2.48 o 
   6   6   7       23.04       23.76      1.53 o 
   7   6   7       79.64       75.03      3.14 o 
   8   6   7        4.49        5.67      1.31 o 
   9   6   7       37.67       39.17      2.12 o 
   0   7   7        2.99        2.52      0.82 o 
   1   7   7      119.56      119.41      2.12 o 
   2   7   7      187.52      190.89      2.71 o 
   3   7   7      243.03      241.90      3.03 o 
   4   7   7       43.61       42.09      1.69 o 
   5   7   7       41.26       40.06      2.22 o 
   6   7   7       87.01       92.41      2.92 o 
   7   7   7       12.33       10.09      1.10 o 
   8   7   7       24.60       29.15      2.25 o 
   0   8   7       60.05       59.28      2.33 o 
   1   8   7      152.04      153.67      2.94 o 
   2   8   7       33.18       29.10      1.37 o 
   3   8   7      107.89      106.02      2.41 o 
   4   8   7        1.40        2.04      0.68 o 
   5   8   7       11.65       11.81      1.46 o 
   6   8   7       14.11       13.39      1.30 o 
   7   8   7       27.54       29.40      1.75 o 
   0   9   7       38.35       35.26      2.23 o 
   1   9   7       24.04       24.32      1.31 o 
   2   9   7       50.21       47.92      1.87 o 
   3   9   7       64.36       58.87      1.98 o 
   4   9   7      107.43      107.68      3.52 o 
   5   9   7       45.02       45.71      2.18 o 
   6   9   7       33.22       28.45      2.29 o 
   0  10   7        9.16        8.57      1.37 o 
   1  10   7       29.69       33.86      1.67 o 
   2  10   7       28.56       25.86      1.56 o 
   3  10   7        3.14        3.13      0.76 o 
   4  10   7       59.77       61.95      3.32 o 
   5  10   7       71.40       71.15      3.72 o 
   0  11   7        0.20        0.77      1.40 o 
   1  11   7       16.60       12.86      1.51 o 
   2  11   7       59.19       59.39      4.38 o 
   3  11   7        4.74        5.32      1.36 o 
   0   0   8      424.25      459.92      6.37 o 
   1   0   8      114.74      120.49      1.81 o 
   2   0   8     2372.98     2572.34     24.31 o 
   3   0   8     1825.54     2041.45     21.78 o 
   4   0   8       84.29       82.28      2.31 o 
   5   0   8      456.33      468.37      5.68 o 
   6   0   8       87.48       77.44      2.77 o 
   7   0   8       18.31       15.58      1.22 o 
   8   0   8       94.71       93.61      3.06 o 
   9   0   8        2.66        2.18      1.19 o 
  10   0   8        1.84        0.97      1.39 o 
   0   1   8     1470.02     1525.92     26.71 o 
   1   1   8      229.55      238.63      2.38 o 
   2   1   8       98.41       91.66      1.55 o 
   3   1   8       42.31       48.45      1.54 o 
   4   1   8      135.35      135.76      2.41 o 
   5   1   8       10.29       12.62      0.82 o 
   6   1   8      104.34      108.81      2.57 o 
   7   1   8       20.97       18.78      0.97 o 
   8   1   8       63.97       55.31      1.87 o 
   9   1   8      142.61      151.29      3.00 o 
  10   1   8       36.01       43.64      2.29 o 
   0   2   8       40.35       42.21      1.52 o 
   1   2   8      671.20      671.56      6.77 o 
   2   2   8       95.97       91.37      1.73 o 
   3   2   8      580.46      628.76      5.33 o 
   4   2   8      101.05       93.45      1.78 o 
   5   2   8      361.10      359.32      4.11 o 
   6   2   8      344.47      350.03      4.23 o 
   7   2   8      249.26      242.12      3.65 o 
   8   2   8        2.61        2.86      0.73 o 
   9   2   8       45.99       46.88      2.25 o 
  10   2   8       25.47       24.52      1.94 o 
   0   3   8      706.46      697.68      7.64 o 
   1   3   8      660.29      713.93      7.51 o 
   2   3   8      240.25      233.18      2.41 o 
   3   3   8       65.94       68.89      1.59 o 
   4   3   8        7.20        9.06      0.67 o 
   5   3   8     1057.08     1061.94      8.45 o 
   6   3   8      224.94      220.66      3.40 o 
   7   3   8      231.33      238.77      3.47 o 
   8   3   8      118.12      118.50      3.00 o 
   9   3   8       36.50       29.85      2.37 o 
  10   3   8       77.44       89.34      4.61 o 
   0   4   8      236.13      237.68      2.85 o 
   1   4   8        4.37        4.92      0.54 o 
   2   4   8       99.50      106.97      1.75 o 
   3   4   8      399.86      406.45      4.07 o 
   4   4   8      308.39      326.78      3.88 o 
   5   4   8       38.76       37.35      1.45 o 
   6   4   8      415.55      439.25      4.43 o 
   7   4   8       31.67       33.23      1.61 o 
   8   4   8       11.51       14.60      1.18 o 
   9   4   8       50.31       52.38      2.32 o 
   0   5   8       19.51       22.91      1.19 o 
   1   5   8       31.87       27.41      1.03 o 
   2   5   8      120.96      112.81      2.07 o 
   3   5   8       58.40       51.70      1.56 o 
   4   5   8       67.71       63.11      1.82 o 
   5   5   8       43.34       44.52      1.53 o 
   6   5   8        8.72        8.07      1.02 o 
   7   5   8       33.71       31.63      1.58 o 
   8   5   8       24.70       27.55      1.91 o 
   9   5   8       31.04       28.32      2.28 o 
   0   6   8       41.88       37.02      1.68 o 
   1   6   8      286.02      294.32      3.32 o 
   2   6   8       99.95      102.41      2.25 o 
   3   6   8      959.50      980.37      8.78 o 
   4   6   8       33.73       28.81      1.27 o 
   5   6   8       11.95       10.99      0.96 o 
   6   6   8       36.97       37.98      2.03 o 
   7   6   8       20.99       19.31      1.32 o 
   8   6   8       21.18       21.47      2.03 o 
   9   6   8       23.33       18.24      1.64 o 
   0   7   8       30.91       33.33      1.47 o 
   1   7   8       32.15       25.55      1.13 o 
   2   7   8       26.56       22.69      0.99 o 
   3   7   8      162.72      156.79      2.93 o 
   4   7   8       67.23       63.43      1.93 o 
   5   7   8       96.68      107.37      3.39 o 
   6   7   8       68.77       70.10      2.32 o 
   7   7   8       27.49       27.52      1.94 o 
   8   7   8        6.11        6.09      1.09 o 
   0   8   8       12.75       10.83      1.38 o 
   1   8   8       59.72       57.68      1.71 o 
   2   8   8      150.54      154.37      2.68 o 
   3   8   8       26.32       19.78      1.10 o 
   4   8   8       29.42       27.14      1.32 o 
   5   8   8        1.08        1.50      0.93 o 
   6   8   8        2.00        0.77      1.03 o 
   7   8   8        6.74        7.12      1.02 o 
   0   9   8      129.18      130.21      4.63 o 
   1   9   8       23.40       22.58      1.28 o 
   2   9   8       45.90       48.58      1.85 o 
   3   9   8       18.82       19.70      1.32 o 
   4   9   8       86.70       91.52      3.85 o 
   5   9   8       83.89       85.30      3.34 o 
   6   9   8        5.07        5.18      1.09 o 
   0  10   8      107.05       99.22      3.31 o 
   1  10   8        1.88        2.34      1.08 o 
   2  10   8        2.49        2.61      0.81 o 
   3  10   8       48.67       51.62      3.05 o 
   4  10   8        2.34        3.50      1.07 o 
   0  11   8       27.42       24.68      2.71 o 
   1  11   8       16.01       13.76      1.49 o 
   2  11   8        3.15        4.23      1.54 o 
   1   0   9      123.61      129.45      3.09 o 
   2   0   9      184.27      181.85      3.90 o 
   3   0   9      350.87      371.52      4.72 o 
   4   0   9      834.26      903.12     12.63 o 
   5   0   9     2102.07     2177.00     22.78 o 
   6   0   9        0.04        2.12      1.32 o 
   7   0   9       61.51       40.51      2.29 o 
   8   0   9        0.90        1.69      0.70 o 
   9   0   9       93.64       92.91      4.62 o 
  10   0   9       53.00       54.61      4.49 o 
   0   1   9      281.48      304.78      5.13 o 
   1   1   9      206.80      222.06      2.60 o 
   2   1   9      295.88      309.25      3.29 o 
   3   1   9      305.63      298.58      2.66 o 
   4   1   9       61.93       60.09      1.68 o 
   5   1   9      643.72      656.04      6.50 o 
   6   1   9       51.57       39.46      1.46 o 
   7   1   9      199.22      203.59      3.37 o 
   8   1   9        3.53        2.57      0.88 o 
   9   1   9       59.16       63.44      2.62 o 
  10   1   9        2.76        4.19      1.17 o 
   0   2   9      597.67      636.32      8.25 o 
   1   2   9       57.15       59.52      1.90 o 
   2   2   9      177.01      176.11      2.67 o 
   3   2   9       18.84       23.13      1.10 o 
   4   2   9      837.80      849.10      6.87 o 
   5   2   9      189.90      195.66      2.90 o 
   6   2   9      582.16      557.80      4.60 o 
   7   2   9       90.03       94.73      2.64 o 
   8   2   9        7.61        7.21      1.02 o 
   9   2   9       18.21       18.11      1.21 o 
  10   2   9       10.00       11.08      1.58 o 
   0   3   9        6.94       10.71      1.05 o 
   1   3   9      162.46      159.66      1.99 o 
   2   3   9      116.22      113.66      1.91 o 
   3   3   9      212.80      221.78      2.89 o 
   4   3   9       34.54       36.86      1.30 o 
   5   3   9      139.22      131.58      2.73 o 
   6   3   9       33.38       29.20      1.23 o 
   7   3   9       33.94       32.79      1.54 o 
   8   3   9       11.72       12.21      1.00 o 
   9   3   9       20.22       19.03      1.54 o 
   0   4   9       76.45       77.69      2.02 o 
   1   4   9       85.29       84.06      1.62 o 
   2   4   9      242.47      245.76      2.90 o 
   3   4   9      263.10      252.08      3.09 o 
   4   4   9      183.29      193.93      2.70 o 
   5   4   9       46.80       48.35      1.66 o 
   6   4   9       54.68       54.39      1.93 o 
   7   4   9       37.54       39.26      1.82 o 
   8   4   9        8.54        7.91      0.87 o 
   9   4   9       17.85       19.75      1.71 o 
   0   5   9        0.55        2.15      0.94 o 
   1   5   9        3.48        3.37      0.53 o 
   2   5   9        9.20       10.01      0.65 o 
   3   5   9      319.12      299.35      3.30 o 
   4   5   9       25.15       23.51      1.19 o 
   5   5   9       86.18       82.48      2.24 o 
   6   5   9      125.78      133.95      3.23 o 
   7   5   9       15.48       15.57      1.28 o 
   8   5   9       80.74       78.95      2.93 o 
   9   5   9       67.76       69.17      4.62 o 
   0   6   9      296.18      288.19      5.06 o 
   1   6   9       51.75       51.13      1.60 o 
   2   6   9      249.76      249.09      3.23 o 
   3   6   9      140.32      138.89      2.62 o 
   4   6   9      160.81      163.62      2.83 o 
   5   6   9       96.41       86.92      2.82 o 
   6   6   9       47.07       46.56      1.92 o 
   7   6   9       14.03       14.58      1.31 o 
   8   6   9       13.73       12.07      1.29 o 
   0   7   9      106.87      122.07      4.16 o 
   1   7   9       34.18       31.03      1.14 o 
   2   7   9       13.38       15.39      0.90 o 
   3   7   9        1.66        2.25      0.82 o 
   4   7   9        0.75        0.99      0.66 o 
   5   7   9       10.87        7.82      1.04 o 
   6   7   9       17.61       16.14      1.47 o 
   7   7   9       15.83       16.77      1.45 o 
   0   8   9      191.89      196.93      6.92 o 
   1   8   9       30.39       29.70      1.39 o 
   2   8   9      122.70      124.53      3.13 o 
   3   8   9      104.52      103.48      3.29 o 
   4   8   9       21.04       17.86      1.17 o 
   5   8   9       36.39       38.18      2.14 o 
   6   8   9       16.41       14.35      1.51 o 
   7   8   9        5.76        5.17      1.00 o 
   0   9   9        3.38        3.75      1.08 o 
   1   9   9       39.07       41.92      1.99 o 
   2   9   9        8.44        8.63      1.11 o 
   3   9   9        2.68        3.85      0.73 o 
   4   9   9       58.95       55.59      3.84 o 
   5   9   9       26.14       18.04      1.74 o 
   0  10   9       16.42       20.05      2.36 o 
   1  10   9        0.73        1.73      1.35 o 
   2  10   9       20.03       20.44      1.58 o 
   3  10   9       81.10       89.88      6.20 o 
   4  10   9        1.17        0.45      1.18 o 
   0   0  10      643.01      673.73     19.77 o 
   1   0  10      277.77      265.61      3.83 o 
   2   0  10      684.75      683.12      9.82 o 
   3   0  10      256.17      257.30      5.78 o 
   4   0  10       13.78       15.58      1.36 o 
   5   0  10        9.52        9.21      1.10 o 
   6   0  10        5.85       10.13      1.12 o 
   7   0  10       90.35      107.56      4.67 o 
   8   0  10      272.41      285.12      9.33 o 
   9   0  10        9.43       11.57      2.05 o 
  10   0  10       30.14       33.18      4.67 o 
   0   1  10      163.95      155.57      2.93 o 
   1   1  10      335.91      314.01      3.35 o 
   2   1  10      158.56      162.96      2.11 o 
   3   1  10       93.25       86.94      2.14 o 
   4   1  10       52.34       46.75      1.45 o 
   5   1  10      291.20      287.87      3.43 o 
   6   1  10       46.95       39.67      1.32 o 
   7   1  10       44.27       42.07      1.53 o 
   8   1  10       10.61        6.66      0.86 o 
   9   1  10       14.67       15.43      1.63 o 
  10   1  10        0.24        1.27      1.44 o 
   0   2  10      308.79      311.25      7.68 o 
   1   2  10      384.47      385.41      4.30 o 
   2   2  10      962.89      969.82      8.83 o 
   3   2  10       34.19       31.89      1.41 o 
   4   2  10       83.09       87.57      2.25 o 
   5   2  10      345.22      336.46      4.65 o 
   6   2  10      133.63      138.45      2.98 o 
   7   2  10      120.74      113.70      3.29 o 
   8   2  10        4.46        3.91      0.72 o 
   9   2  10       10.25        7.63      1.36 o 
   0   3  10      155.40      160.84      3.65 o 
   1   3  10      191.19      198.74      2.91 o 
   2   3  10       25.52       26.48      1.41 o 
   3   3  10      158.43      143.42      2.60 o 
   4   3  10      369.63      355.47      3.88 o 
   5   3  10      141.68      121.73      2.39 o 
   6   3  10      144.91      144.14      3.02 o 
   7   3  10       45.64       41.34      1.67 o 
   8   3  10        9.33       14.05      1.23 o 
   9   3  10      191.24      219.25      8.16 o 
   0   4  10        2.17        0.61      1.06 o 
   1   4  10      231.24      218.39      2.89 o 
   2   4  10       32.17       27.84      1.32 o 
   3   4  10        2.57        2.70      0.59 o 
   4   4  10      323.82      299.62      4.21 o 
   5   4  10      292.67      290.36      4.11 o 
   6   4  10      216.50      214.75      3.98 o 
   7   4  10       64.50       62.26      2.31 o 
   8   4  10       62.73       62.54      3.24 o 
   9   4  10        3.94        4.12      0.81 o 
   0   5  10      177.14      180.43      3.80 o 
   1   5  10        2.97        3.44      0.52 o 
   2   5  10       20.00       18.42      1.05 o 
   3   5  10      198.88      195.41      3.40 o 
   4   5  10       44.33       46.35      2.07 o 
   5   5  10      130.90      140.37      3.43 o 
   6   5  10       46.83       40.42      2.03 o 
   7   5  10       11.62        9.55      0.90 o 
   8   5  10      115.58      124.75      4.20 o 
   0   6  10       79.98       70.41      4.25 o 
   1   6  10      361.55      368.58      4.55 o 
   2   6  10       38.56       39.54      1.56 o 
   3   6  10       66.26       68.53      2.66 o 
   4   6  10       61.99       67.76      2.68 o 
   5   6  10       27.87       25.27      1.45 o 
   6   6  10       17.26       16.03      1.12 o 
   7   6  10        3.45        1.80      0.94 o 
   8   6  10       36.23       34.12      2.73 o 
   0   7  10       95.48       90.94      3.54 o 
   1   7  10       31.07       30.12      1.38 o 
   2   7  10        1.83        2.99      0.62 o 
   3   7  10       14.19       13.44      1.16 o 
   4   7  10      145.96      142.44      4.48 o 
   5   7  10      107.12      111.18      5.12 o 
   6   7  10       12.83       12.28      1.17 o 
   7   7  10        2.03        3.41      0.99 o 
   0   8  10      182.37      191.00      8.68 o 
   1   8  10       34.75       32.32      1.63 o 
   2   8  10       74.56       73.94      2.82 o 
   3   8  10       80.80       84.97      3.58 o 
   4   8  10       38.46       33.26      1.84 o 
   5   8  10       27.73       29.01      1.99 o 
   6   8  10        5.19        5.98      1.40 o 
   0   9  10       21.36       20.72      2.33 o 
   1   9  10        0.86        2.16      0.91 o 
   2   9  10       35.67       41.95      2.88 o 
   3   9  10       43.97       46.31      2.05 o 
   4   9  10       16.60       16.23      2.13 o 
   5   9  10       31.42       31.80      3.28 o 
   0  10  10        0.64        1.25      1.85 o 
   1  10  10       14.49       11.97      1.59 o 
   2  10  10       21.74       19.34      1.87 o 
   3  10  10        8.44        7.74      1.63 o 
   1   0  11      253.32      242.12      7.48 o 
   2   0  11      210.15      211.75      5.76 o 
   3   0  11      113.38      111.49      4.17 o 
   4   0  11      181.13      166.32      4.82 o 
   5   0  11       60.53       58.93      2.95 o 
   6   0  11       34.89       48.13      2.81 o 
   7   0  11       33.36       29.02      2.22 o 
   8   0  11        5.89        3.37      1.16 o 
   9   0  11       26.14       28.93      3.11 o 
   0   1  11      320.68      323.62      5.53 o 
   1   1  11      224.70      219.60      3.07 o 
   2   1  11        1.87        1.03      0.40 o 
   3   1  11      111.22      117.73      2.56 o 
   4   1  11      301.26      265.29      3.33 o 
   5   1  11      288.31      261.96      3.31 o 
   6   1  11      119.76      112.48      2.85 o 
   7   1  11       15.84       14.43      0.99 o 
   8   1  11        9.27        9.71      0.97 o 
   9   1  11       16.97       20.83      2.15 o 
   0   2  11       58.26       53.63      2.75 o 
   1   2  11        4.03        3.60      0.74 o 
   2   2  11      263.96      251.99      3.27 o 
   3   2  11      495.10      474.97      5.40 o 
   4   2  11       15.91       14.82      1.03 o 
   5   2  11       36.39       34.71      1.48 o 
   6   2  11       21.14       16.70      1.22 o 
   7   2  11       48.70       50.73      2.09 o 
   8   2  11       29.57       29.78      1.94 o 
   9   2  11        5.39        4.76      1.44 o 
   0   3  11       54.21       45.39      2.37 o 
   1   3  11       68.64       67.61      2.01 o 
   2   3  11      682.13      721.40      8.67 o 
   3   3  11       71.74       78.01      2.29 o 
   4   3  11      307.69      299.39      3.95 o 
   5   3  11       47.02       45.53      1.77 o 
   6   3  11        9.24       11.23      0.95 o 
   7   3  11        3.36        3.56      0.89 o 
   8   3  11       61.25       56.48      2.42 o 
   9   3  11       20.04       17.89      1.83 o 
   1   4  11      181.71      197.57      3.52 o 
   2   4  11        2.49        1.88      0.63 o 
   3   4  11       90.00       86.22      2.31 o 
   4   4  11       24.31       21.80      1.34 o 
   5   4  11      112.02      113.40      3.17 o 
   6   4  11       20.75       23.08      1.58 o 
   7   4  11       79.04       83.53      3.86 o 
   8   4  11       90.42       98.60      3.05 o 
   0   5  11        0.01        2.72      1.31 o 
   1   5  11      273.59      276.16      3.41 o 
   2   5  11       31.55       30.02      1.36 o 
   3   5  11       68.03       67.42      2.41 o 
   4   5  11      321.47      324.17      4.40 o 
   5   5  11       63.75       63.67      2.31 o 
   6   5  11        0.15        2.23      0.69 o 
   7   5  11        8.44        9.41      1.08 o 
   8   5  11       73.94       67.99      4.60 o 
   0   6  11       76.85       71.16      2.90 o 
   1   6  11      227.82      218.78      3.15 o 
   2   6  11       40.94       40.43      1.65 o 
   3   6  11        0.32        1.63      0.65 o 
   4   6  11      135.78      142.30      3.61 o 
   5   6  11      179.32      171.54      4.39 o 
   6   6  11       12.32       12.59      1.30 o 
   7   6  11       42.46       42.88      2.18 o 
   0   7  11       73.10       78.90      3.70 o 
   1   7  11        4.35        3.19      0.77 o 
   2   7  11        6.25        6.45      0.89 o 
   3   7  11       74.64       72.94      2.93 o 
   4   7  11       45.95       44.96      1.97 o 
   5   7  11       57.46       53.09      3.03 o 
   6   7  11       28.30       28.02      1.98 o 
   7   7  11        1.69        2.93      1.17 o 
   0   8  11      124.47      129.83      4.60 o 
   1   8  11        2.38        2.24      0.82 o 
   2   8  11       47.13       41.62      2.06 o 
   3   8  11        7.83        6.61      0.88 o 
   4   8  11       10.14        9.05      1.20 o 
   5   8  11        0.86        2.01      1.00 o 
   6   8  11        9.34        9.58      1.35 o 
   0   9  11        8.83        7.84      1.79 o 
   1   9  11        0.78        1.25      0.75 o 
   2   9  11        4.34        3.93      0.87 o 
   3   9  11       10.78       13.51      1.79 o 
   4   9  11       73.32       77.19      5.37 o 
   0  10  11       21.99       20.23      3.64 o 
   1  10  11        2.40        3.62      1.28 o 
   2  10  11       12.53        9.48      1.49 o 
   0   0  12      267.96      277.87     10.85 o 
   1   0  12        3.57        2.18      3.43 o 
   2   0  12      311.73      286.41      6.23 o 
   3   0  12      236.88      224.32      8.19 o 
   4   0  12       11.18        9.96      1.45 o 
   5   0  12        1.18        3.29      2.24 o 
   6   0  12        3.08        5.75      1.19 o 
   7   0  12        0.44        0.22      1.27 o 
   8   0  12        7.93       10.10      1.81 o 
   9   0  12        0.78       -0.58      1.76 o 
   0   1  12       80.64       65.83      8.35 o 
   1   1  12      764.36      815.67     10.49 o 
   2   1  12      133.62      153.79      6.47 o 
   3   1  12       97.31      101.07      3.07 o 
   4   1  12       35.57       37.50      1.74 o 
   5   1  12       27.43       21.03      1.37 o 
   6   1  12       18.24       20.26      1.34 o 
   7   1  12       74.88       79.41      2.39 o 
   8   1  12       28.43       31.85      1.74 o 
   9   1  12       14.14       10.13      1.52 o 
   0   2  12        4.58        6.10      1.21 o 
   1   2  12      201.47      194.85      3.24 o 
   2   2  12      559.80      550.34      6.08 o 
   3   2  12      467.45      465.80      5.69 o 
   4   2  12      141.50      142.09      3.52 o 
   5   2  12      133.91      128.47      2.95 o 
   6   2  12       41.68       52.25      2.35 o 
   7   2  12       15.67       18.34      1.30 o 
   8   2  12       14.96       12.36      1.52 o 
   9   2  12       24.74       29.49      2.75 o 
   0   3  12       18.57       17.10      1.42 o 
   1   3  12      205.06      206.81      3.04 o 
   2   3  12      344.43      332.08      5.05 o 
   3   3  12        6.80        3.58      0.63 o 
   4   3  12      312.46      288.02      3.52 o 
   5   3  12       30.83       23.01      1.38 o 
   6   3  12       13.20       10.02      1.03 o 
   7   3  12       10.42       13.14      1.15 o 
   8   3  12       26.64       28.61      3.07 o 
   0   4  12      204.86      202.70      4.66 o 
   1   4  12      334.39      315.17      4.20 o 
   2   4  12      113.32      116.82      2.68 o 
   3   4  12      207.17      202.91      3.19 o 
   4   4  12      189.01      176.92      3.41 o 
   5   4  12      125.66      123.98      4.19 o 
   6   4  12       27.45       23.49      1.50 o 
   7   4  12       54.25       54.65      2.77 o 
   8   4  12        5.65        7.26      1.17 o 
   0   5  12       75.14       75.39      3.02 o 
   1   5  12      131.92      120.60      2.66 o 
   2   5  12       25.91       25.79      1.36 o 
   3   5  12      116.09      109.16      3.33 o 
   4   5  12       43.59       40.95      2.31 o 
   5   5  12        0.11        1.37      0.72 o 
   6   5  12        1.55        2.57      1.15 o 
   7   5  12       71.35       71.06      3.68 o 
   0   6  12      846.14      874.95      9.78 o 
   1   6  12       76.20       77.76      2.47 o 
   2   6  12       46.78       40.47      1.73 o 
   3   6  12       40.91       45.33      2.06 o 
   4   6  12       21.44       19.54      1.54 o 
   5   6  12        6.85        7.79      1.04 o 
   6   6  12        4.49        4.81      0.84 o 
   7   6  12       17.14       15.09      1.39 o 
   0   7  12        5.72        6.74      1.56 o 
   1   7  12       16.19       12.94      1.02 o 
   2   7  12       51.73       50.54      1.93 o 
   3   7  12       93.69      100.55      2.66 o 
   4   7  12       11.03       10.29      1.18 o 
   5   7  12       26.32       21.62      1.73 o 
   6   7  12       26.66       28.90      2.33 o 
   0   8  12       18.60       12.63      2.22 o 
   1   8  12       55.60       55.40      2.65 o 
   2   8  12        0.96        2.90      0.74 o 
   3   8  12       10.68        9.89      1.35 o 
   4   8  12       65.80       65.96      2.84 o 
   5   8  12       40.54       41.14      3.85 o 
   0   9  12        0.20        3.06      1.34 o 
   1   9  12       15.09       16.86      1.52 o 
   2   9  12       13.99       13.56      1.48 o 
   3   9  12       15.81       19.05      2.56 o 
   1   0  13      203.62      192.30      6.09 o 
   2   0  13      488.77      512.09     25.86 o 
   3   0  13        7.93        7.02      1.19 o 
   4   0  13        2.46        4.90      1.84 o 
   5   0  13      336.35      341.37     13.88 o 
   6   0  13       23.09       23.58      1.86 o 
   7   0  13       14.88       13.64      2.26 o 
   8   0  13        8.41        9.23      1.39 o 
   0   1  13     1110.25     1104.92     21.16 o 
   1   1  13     1085.44     1100.25     13.82 o 
   2   1  13     1110.61     1125.18     16.35 o 
   3   1  13       76.85       63.70      2.60 o 
   4   1  13        0.03        1.13      0.79 o 
   5   1  13       66.72       71.32      2.33 o 
   6   1  13       56.90       67.51      2.98 o 
   7   1  13       11.87        9.22      1.02 o 
   8   1  13       13.05       14.62      1.37 o 
   0   2  13       51.93       51.73      6.38 o 
   1   2  13      241.73      246.76      4.59 o 
   2   2  13      321.14      297.84      6.90 o 
   3   2  13      161.61      140.13      3.65 o 
   4   2  13       89.90       82.13      2.86 o 
   5   2  13       51.31       48.33      2.10 o 
   6   2  13       43.01       44.71      1.93 o 
   7   2  13      143.82      151.40      3.81 o 
   8   2  13       42.26       37.32      3.33 o 
   0   3  13       46.71       41.09      3.69 o 
   1   3  13       13.62       11.22      0.99 o 
   2   3  13       81.41       77.97      2.12 o 
   3   3  13      290.14      301.43      3.99 o 
   4   3  13       20.18       23.13      1.41 o 
   5   3  13       13.38       12.66      1.09 o 
   6   3  13        4.81        3.41      0.88 o 
   7   3  13       27.96       31.41      2.21 o 
   8   3  13       13.61       12.83      1.54 o 
   0   4  13       40.39       40.20      2.44 o 
   1   4  13      293.64      289.07      3.70 o 
   2   4  13      142.35      131.85      2.99 o 
   3   4  13       72.83       80.60      2.83 o 
   4   4  13        5.22        5.81      0.82 o 
   5   4  13        0.54        0.89      0.60 o 
   6   4  13       20.90       24.05      1.83 o 
   7   4  13       28.47       32.96      2.33 o 
   0   5  13      179.65      174.13      4.61 o 
   1   5  13       65.73       63.76      2.18 o 
   2   5  13       95.25       96.16      3.34 o 
   3   5  13       27.69       32.96      1.80 o 
   4   5  13       93.84       85.14      3.30 o 
   5   5  13       24.34       24.37      1.89 o 
   6   5  13        1.96        3.80      1.63 o 
   7   5  13       70.58       79.78      3.29 o 
   0   6  13      104.91       94.94      4.07 o 
   1   6  13       15.03       15.77      1.33 o 
   2   6  13       18.21       18.79      1.34 o 
   3   6  13        0.95        2.68      0.92 o 
   4   6  13       77.73       78.48      2.97 o 
   5   6  13       67.58       63.61      3.40 o 
   6   6  13       10.85        9.80      1.30 o 
   0   7  13       72.87       67.09      3.93 o 
   1   7  13      121.71      124.90      3.28 o 
   2   7  13        4.36        4.04      1.01 o 
   3   7  13       23.59       19.23      1.30 o 
   4   7  13      105.33      104.61      3.27 o 
   5   7  13       69.44       75.59      4.78 o 
   0   8  13       11.40       12.33      1.75 o 
   1   8  13       33.36       30.54      1.83 o 
   2   8  13       34.74       32.84      1.90 o 
   3   8  13       12.14        9.59      1.17 o 
   4   8  13       26.57       28.89      2.39 o 
   0   9  13        4.82        6.29      1.70 o 
   1   9  13        4.61        5.23      1.08 o 
   2   9  13        6.59        6.50      1.02 o 
   0   0  14       52.28       55.82      9.96 o 
   1   0  14       45.66       40.49      3.71 o 
   2   0  14       94.39      106.44     14.78 o 
   3   0  14        0.84        3.93      1.81 o 
   4   0  14        3.91        8.68      2.30 o 
   5   0  14       19.51       18.66      2.14 o 
   6   0  14        0.71        0.67      1.17 o 
   7   0  14       32.34       37.07      2.96 o 
   8   0  14       21.59       20.20      4.71 o 
   0   1  14      392.37      391.93      8.43 o 
   1   1  14      104.14      109.63      3.79 o 
   2   1  14      326.16      300.88      5.45 o 
   3   1  14      395.80      392.45      7.53 o 
   4   1  14       47.06       44.68      2.28 o 
   5   1  14       37.04       46.23      2.54 o 
   6   1  14      124.69      137.70      3.59 o 
   7   1  14       54.67       57.54      2.43 o 
   8   1  14       19.61       22.75      3.08 o 
   0   2  14       32.42       35.02      3.86 o 
   1   2  14       65.73       78.93      5.38 o 
   2   2  14       23.92       19.82      2.01 o 
   3   2  14       49.84       44.35      2.19 o 
   4   2  14       17.71       17.98      1.42 o 
   5   2  14        5.83        6.53      1.01 o 
   6   2  14       47.25       38.53      2.08 o 
   7   2  14       17.59       19.65      1.72 o 
   8   2  14        3.41        3.90      1.51 o 
   0   3  14        0.31        0.91      1.78 o 
   1   3  14      275.32      276.60      8.24 o 
   2   3  14      101.92      103.98      3.84 o 
   3   3  14      109.10       93.61      3.58 o 
   4   3  14      103.78      101.60      3.28 o 
   5   3  14       51.56       53.08      2.28 o 
   6   3  14        6.51        7.31      1.26 o 
   7   3  14       32.52       33.40      2.71 o 
   0   4  14      214.40      207.55      7.20 o 
   1   4  14       54.91       48.08      2.00 o 
   2   4  14       87.66       99.17      3.42 o 
   3   4  14       38.24       41.58      2.42 o 
   4   4  14       30.56       34.13      2.15 o 
   5   4  14       10.06       10.06      2.46 o 
   6   4  14       27.24       23.57      1.94 o 
   7   4  14        5.00        3.59      1.57 o 
   0   5  14      210.90      201.37      5.48 o 
   1   5  14      149.06      149.90      2.92 o 
   2   5  14       61.52       58.33      2.17 o 
   3   5  14       19.33       21.88      1.48 o 
   4   5  14       32.92       29.90      2.16 o 
   5   5  14        8.23        7.63      1.42 o 
   6   5  14       41.06       49.43      3.88 o 
   0   6  14        0.02        1.31      1.31 o 
   1   6  14      155.44      163.20      5.48 o 
   2   6  14        4.02        2.64      0.79 o 
   3   6  14        0.88        1.27      0.91 o 
   4   6  14       11.88       11.76      1.41 o 
   5   6  14       11.84       13.66      1.82 o 
   0   7  14        6.10        5.72      1.33 o 
   1   7  14      105.04      110.99      3.31 o 
   2   7  14       16.46       17.06      1.44 o 
   3   7  14       39.17       41.97      2.29 o 
   4   7  14        4.71        4.99      1.21 o 
   0   8  14        3.70        3.78      1.71 o 
   1   8  14       46.42       42.80      2.80 o 
   2   8  14       17.21       15.33      1.48 o 
   3   8  14       51.31       52.39      3.81 o 
   1   0  15       42.96       29.93      3.34 o 
   2   0  15      391.75      404.71     10.38 o 
   3   0  15        7.46        8.39      2.51 o 
   4   0  15        0.07        1.56      5.06 o 
   5   0  15        1.80        7.01      4.23 o 
   6   0  15        0.40        2.03      2.53 o 
   7   0  15       33.36       38.80      4.21 o 
   0   1  15       29.85       31.82      4.36 o 
   1   1  15       73.57       66.11      5.50 o 
   2   1  15       15.34       13.60      1.58 o 
   3   1  15        8.50        5.79      1.76 o 
   4   1  15       56.14       54.77      3.66 o 
   5   1  15       57.85       54.99      3.49 o 
   6   1  15      186.41      203.12      5.45 o 
   7   1  15        7.12        4.31      1.32 o 
   0   2  15       50.55       44.33      4.38 o 
   1   2  15       14.62       18.27      1.92 o 
   2   2  15       16.81       17.11      1.97 o 
   3   2  15       84.98       82.94      7.21 o 
   4   2  15        5.72        6.86      1.45 o 
   5   2  15       24.30       25.78      2.01 o 
   6   2  15      148.00      161.59      8.15 o 
   7   2  15       23.66       32.03      2.62 o 
   0   3  15       10.24       15.23      3.98 o 
   1   3  15      273.87      280.64      7.60 o 
   2   3  15      122.04      123.05      8.82 o 
   3   3  15      194.05      186.16      5.49 o 
   4   3  15        0.98       -0.09      1.05 o 
   5   3  15        4.63        6.02      1.24 o 
   6   3  15        4.24        5.07      1.45 o 
   7   3  15      144.37      147.11      5.66 o 
   0   4  15        7.95       11.18      2.66 o 
   1   4  15       33.80       36.77      3.30 o 
   2   4  15       54.82       54.23      3.29 o 
   3   4  15       14.30       13.35      1.29 o 
   4   4  15       29.18       33.40      2.58 o 
   5   4  15        4.14        2.99      0.85 o 
   6   4  15        9.78        8.49      1.55 o 
   0   5  15       16.97       17.34      2.00 o 
   1   5  15       84.79       90.62      4.42 o 
   2   5  15       10.33        7.78      1.54 o 
   3   5  15       71.40       70.02      3.67 o 
   4   5  15       10.77       10.29      1.32 o 
   5   5  15        2.34        3.05      1.37 o 
   0   6  15       70.06       71.46      5.26 o 
   1   6  15      100.45      106.95      5.84 o 
   2   6  15       14.45       12.81      1.37 o 
   3   6  15        6.31        8.51      1.02 o 
   4   6  15       24.90       20.50      1.68 o 
   5   6  15        6.41        5.68      1.69 o 
   0   7  15       23.65       23.10      3.04 o 
   1   7  15       40.81       46.65      2.97 o 
   2   7  15       24.35       28.42      2.65 o 
   3   7  15       19.21       24.31      2.55 o 
   0   8  15        6.84        8.37      2.04 o 
   0   0  16        0.86        2.24      3.05 o 
   1   0  16        3.00        3.37      1.92 o 
   2   0  16       59.07       52.50      7.23 o 
   3   0  16      117.97      115.67     14.80 o 
   4   0  16        2.33        6.60      1.91 o 
   5   0  16      129.08      137.55      8.16 o 
   6   0  16      109.15      125.31     13.83 o 
   0   1  16       77.03       81.24      9.96 o 
   1   1  16       84.19       88.58      4.38 o 
   2   1  16        6.94        7.67      1.98 o 
   3   1  16        1.48        2.90      1.45 o 
   4   1  16       11.52       11.96      1.93 o 
   5   1  16        6.98       12.38      2.14 o 
   6   1  16       45.62       49.97      3.93 o 
   0   2  16       14.97       18.96      3.91 o 
   1   2  16       32.81       29.78      2.39 o 
   2   2  16       42.25       37.58      3.70 o 
   3   2  16      174.95      170.91      5.70 o 
   4   2  16       26.26       26.33      2.35 o 
   5   2  16       45.41       50.88      3.17 o 
   6   2  16       24.08       22.62      3.13 o 
   0   3  16        0.03       -2.30      2.65 o 
   1   3  16       46.59       44.17      3.31 o 
   2   3  16       29.73       22.41      2.30 o 
   3   3  16       36.39       39.60      2.81 o 
   4   3  16       33.42       36.16      2.40 o 
   5   3  16       11.88        9.88      1.78 o 
   6   3  16       22.21       21.61      3.89 o 
   0   4  16       77.05       70.15      5.44 o 
   1   4  16       37.51       35.71      3.65 o 
   2   4  16        2.50        4.09      0.99 o 
   3   4  16       12.69       12.21      1.69 o 
   4   4  16        5.51        5.44      1.75 o 
   5   4  16       67.19       74.85      5.96 o 
   0   5  16       20.89       20.74      2.69 o 
   1   5  16       62.41       70.92      3.72 o 
   2   5  16        2.05        2.51      1.13 o 
   3   5  16       84.27       88.36      5.73 o 
   4   5  16       61.49       61.38      5.90 o 
   5   5  16        0.16        2.05      1.65 o 
   0   6  16       44.62       41.98      4.40 o 
   1   6  16       29.82       35.99      2.82 o 
   2   6  16       32.09       30.62      3.22 o 
   3   6  16        5.05        5.18      1.36 o 
   0   7  16      113.33      108.02      8.16 o 
   1   7  16       14.08       18.02      1.97 o 
   1   0  17       13.58        6.76      2.01 o 
   2   0  17        4.71        5.91      1.60 o 
   3   0  17       81.06       75.39      6.56 o 
   4   0  17       72.02       71.51      5.92 o 
   5   0  17       62.02       67.14      9.03 o 
   0   1  17        4.63        2.29      2.10 o 
   1   1  17       34.56       35.37      2.94 o 
   2   1  17        4.27        4.59      1.38 o 
   3   1  17        6.83        4.80      1.44 o 
   4   1  17       76.96       84.99      5.55 o 
   5   1  17       43.00       49.17      5.04 o 
   0   2  17       47.73       61.51      7.48 o 
   1   2  17       32.74       35.52      2.81 o 
   2   2  17        6.90        9.06      1.80 o 
   3   2  17        6.22        5.38      1.29 o 
   4   2  17       42.57       49.90      5.47 o 
   5   2  17       90.79       91.98      7.78 o 
   0   3  17       20.34       21.72      4.67 o 
   1   3  17       23.19       24.51      3.05 o 
   2   3  17       73.18       71.93      5.67 o 
   3   3  17       19.81       20.93      1.85 o 
   4   3  17       41.10       38.49      4.07 o 
   5   3  17       32.59       34.94      2.99 o 
   0   4  17      114.40      125.73     16.88 o 
   1   4  17       51.08       57.57      4.21 o 
   2   4  17        7.69        7.45      2.67 o 
   3   4  17       32.74       30.81      2.61 o 
   4   4  17       20.34       22.41      2.51 o 
   0   5  17        4.58        7.79      2.81 o 
   1   5  17       49.09       49.01      3.04 o 
   2   5  17       11.41        8.80      1.65 o 
   3   5  17       16.12       17.03      1.88 o 
   0   6  17       72.64       66.57      5.07 o 
   1   6  17       16.99       15.94      1.97 o 
   0   0  18      136.04      155.85     25.55 o 
   1   0  18       88.64      109.58      8.66 o 
   2   0  18       34.61       30.40      5.29 o 
   3   0  18       60.09       59.90      7.73 o 
   4   0  18      137.96      157.76     17.42 o 
   0   1  18        2.65        5.48      2.08 o 
   1   1  18       46.40       53.53      4.18 o 
   2   1  18        6.39        6.53      1.73 o 
   3   1  18        7.79        7.47      1.61 o 
   4   1  18       15.38       15.90      2.37 o 
   0   2  18      161.15      165.20     12.36 o 
   1   2  18       59.45       69.93      4.94 o 
   2   2  18        6.94        6.21      1.50 o 
   3   2  18       10.61       12.48      1.32 o 
   4   2  18       14.95       13.90      1.70 o 
   0   3  18       13.91       18.03      3.32 o 
   1   3  18       63.11       58.19      4.50 o 
   2   3  18       16.47       15.19      1.86 o 
   3   3  18        4.50        3.28      1.13 o 
   0   4  18       51.66       50.73     12.77 o 
   1   4  18       49.79       55.20      6.33 o 
   2   4  18        4.31        4.93      1.70 o 
   3   4  18       24.66       20.96      2.38 o 
   0   5  18       13.61       13.19      3.57 o 
   1   5  18        3.07        4.62      1.45 o 
   1   0  19       21.55       27.91      4.36 o 
   2   0  19       57.80       62.76     10.15 o 
   3   0  19       85.28       99.04      7.40 o 
   0   1  19       21.07       20.01      3.10 o 
   1   1  19        6.80        5.27      1.37 o 
   2   1  19        2.78       -0.40      1.40 o 
   3   1  19       61.56       66.09      4.80 o 
   0   2  19       55.83       58.63      7.85 o 
   1   2  19       22.78       22.52      2.93 o 
   2   2  19        0.03        1.82      1.06 o 
   0   3  19       85.52      106.79     11.07 o 
   1   3  19       47.42       57.12      5.94 o 
                                                 
